# Supplementary material for: In Vitro Characterization of Probiotic Potential of Limosilactobacillus fermentum against Salmonella Gallinarum Causing Fowl Typhoid
Source: Animals (Basel). 2023 Apr 8;13(8):1284. doi: 10.3390/ani13081284 (PMC10135235; doi:10.3390/ani13081284)
Supplement: Supplementary file 1 [file animals-13-01284-s001.zip]

Archive with 1 entries (1 files):
- animals-2229617-supplementary.pdf
